# Supplementary material for: Pharmacophore Mapping Combined with dbCICA Reveal New Structural Features for the Development of Novel Ligands Targeting α4β2 and α7 Nicotinic Acetylcholine Receptors
Source: Molecules. 2022 Nov 25;27(23):8236. doi: 10.3390/molecules27238236 (PMC9735964; doi:10.3390/molecules27238236)
Supplement: Supplementary file 1 [file molecules-27-08236-s001.zip]

Archive with 1 entries (1 files):
- molecules-1994877-supplementary.pdf
